# Supplementary material for: Human Sperm Morphology as a Marker of Its Nuclear Quality and Epigenetic Pattern
Source: Cells. 2022 May 30;11(11):1788. doi: 10.3390/cells11111788 (PMC9180039; doi:10.3390/cells11111788)
Supplement: Supplementary file 1 [file cells-11-01788-s001.zip]

Archive with 1 entries (1 files):
- cells-1727561-supplementary.pdf
